# Supplementary material for: Aphid effector Mp10 balances immune suppression and defence activation through EDS1‐dependent modulation of plant DAMP responses
Source: New Phytol. 2025 Jul 30;248(2):913–35. doi: 10.1111/nph.70419 (PMC12445834; doi:10.1111/nph.70419)
Supplement: Supplementary file 1 — Dataset S1 Source data for figures supporting the findings of this study. [file NPH-248-913-s001.xlsx]

## Sheet: Figure_1c
Source data for Figure 1c Aphid (Myzus persicae) single-leaf fecundity assay in Arabidopsis thaliana Col-0 WT plants pre-treated with oligogalacturonides (OGs) or H2O as a control.
Aphid colony size	Genotype	Treatment	Replicate
102	Col-0	H2O	Experiment 1
86	Col-0	H2O	Experiment 1
142	Col-0	H2O	Experiment 1
82	Col-0	H2O	Experiment 1
104	Col-0	H2O	Experiment 1
78	Col-0	H2O	Experiment 1
110	Col-0	H2O	Experiment 1
120	Col-0	H2O	Experiment 1
73	Col-0	H2O	Experiment 2
82	Col-0	H2O	Experiment 2
78	Col-0	H2O	Experiment 2
154	Col-0	H2O	Experiment 2
126	Col-0	H2O	Experiment 2
108	Col-0	H2O	Experiment 2
142	Col-0	H2O	Experiment 2
107	Col-0	H2O	Experiment 2
80	Col-0	OG	Experiment 1
86	Col-0	OG	Experiment 1
42	Col-0	OG	Experiment 1
58	Col-0	OG	Experiment 1
32	Col-0	OG	Experiment 1
63	Col-0	OG	Experiment 1
23	Col-0	OG	Experiment 1
99	Col-0	OG	Experiment 1
73	Col-0	OG	Experiment 2
79	Col-0	OG	Experiment 2
39	Col-0	OG	Experiment 2
92	Col-0	OG	Experiment 2
43	Col-0	OG	Experiment 2
30	Col-0	OG	Experiment 2
67	Col-0	OG	Experiment 2
50	Col-0	OG	Experiment 2

## Sheet: Figure_1d
Source data for Figure 1d Aphid (Myzus persicae) single-leaf fecundity assay in Arabidopsis thaliana XVE:OGM transgenic plants pre-treated with β-oestradiol or DMSO as a control.
Aphid colony size	Genotype	Treatment	Replicate
118	XVE:OGM	DMSO	Experiment 1
120	XVE:OGM	DMSO	Experiment 1
139	XVE:OGM	DMSO	Experiment 1
119	XVE:OGM	DMSO	Experiment 1
132	XVE:OGM	DMSO	Experiment 1
111	XVE:OGM	DMSO	Experiment 1
99	XVE:OGM	DMSO	Experiment 1
107	XVE:OGM	DMSO	Experiment 1
174	XVE:OGM	DMSO	Experiment 2
171	XVE:OGM	DMSO	Experiment 2
188	XVE:OGM	DMSO	Experiment 2
152	XVE:OGM	DMSO	Experiment 2
115	XVE:OGM	DMSO	Experiment 2
138	XVE:OGM	DMSO	Experiment 2
157	XVE:OGM	DMSO	Experiment 2
144	XVE:OGM	DMSO	Experiment 2
72	XVE:OGM	β-oestradiol	Experiment 1
49	XVE:OGM	β-oestradiol	Experiment 1
75	XVE:OGM	β-oestradiol	Experiment 1
101	XVE:OGM	β-oestradiol	Experiment 1
103	XVE:OGM	β-oestradiol	Experiment 1
66	XVE:OGM	β-oestradiol	Experiment 1
62	XVE:OGM	β-oestradiol	Experiment 1
81	XVE:OGM	β-oestradiol	Experiment 1
136	XVE:OGM	β-oestradiol	Experiment 2
57	XVE:OGM	β-oestradiol	Experiment 2
99	XVE:OGM	β-oestradiol	Experiment 2
102	XVE:OGM	β-oestradiol	Experiment 2
122	XVE:OGM	β-oestradiol	Experiment 2
36	XVE:OGM	β-oestradiol	Experiment 2
94	XVE:OGM	β-oestradiol	Experiment 2
110	XVE:OGM	β-oestradiol	Experiment 2

## Sheet: Figure_1f
Source data for Figure 1f Aphid (Myzus persicae) whole plant fecundity assay in Arabidopsis thaliana Col-0 WT and pPR1:OGM transgenic plants.
Nymphs per aphid	Genotype	Replicate
30	Col-0	Experiment 1
26	Col-0	Experiment 1
30	Col-0	Experiment 1
34	Col-0	Experiment 1
32	Col-0	Experiment 1
26	Col-0	Experiment 1
31	Col-0	Experiment 1
32	Col-0	Experiment 1
29	Col-0	Experiment 2
22	Col-0	Experiment 2
27	Col-0	Experiment 2
20	Col-0	Experiment 2
30	Col-0	Experiment 2
29	Col-0	Experiment 2
25	Col-0	Experiment 2
21	Col-0	Experiment 2
23	pPR1:OGM	Experiment 1
27	pPR1:OGM	Experiment 1
22	pPR1:OGM	Experiment 1
27	pPR1:OGM	Experiment 1
28	pPR1:OGM	Experiment 1
28	pPR1:OGM	Experiment 1
20	pPR1:OGM	Experiment 1
26	pPR1:OGM	Experiment 1
16	pPR1:OGM	Experiment 2
22	pPR1:OGM	Experiment 2
18	pPR1:OGM	Experiment 2
25	pPR1:OGM	Experiment 2
25	pPR1:OGM	Experiment 2
18	pPR1:OGM	Experiment 2
22	pPR1:OGM	Experiment 2
21	pPR1:OGM	Experiment 2

## Sheet: Figure_2a
Source data for Figure 2a Aphid (Myzus persicae) single-leaf fecundity assay in Arabidopsis thaliana Col-0 WT and bak1-5 bkk1-1 plants pre-treated with oligogalacturonides (OGs) or H2O as a control.
Aphid colony size	Genotype	Treatment	Replicate
91	Col-0	H2O	Experiment 1
75	Col-0	H2O	Experiment 1
103	Col-0	H2O	Experiment 1
108	Col-0	H2O	Experiment 1
93	Col-0	H2O	Experiment 1
77	Col-0	H2O	Experiment 1
84	Col-0	H2O	Experiment 1
48	Col-0	H2O	Experiment 1
56	Col-0	H2O	Experiment 1
66	Col-0	H2O	Experiment 1
69	Col-0	OG	Experiment 1
75	Col-0	OG	Experiment 1
54	Col-0	OG	Experiment 1
30	Col-0	OG	Experiment 1
31	Col-0	OG	Experiment 1
11	Col-0	OG	Experiment 1
23	Col-0	OG	Experiment 1
58	Col-0	OG	Experiment 1
81	Col-0	OG	Experiment 1
18	Col-0	OG	Experiment 1
25	bak1-5 bkk1-1	H2O	Experiment 1
69	bak1-5 bkk1-1	H2O	Experiment 1
36	bak1-5 bkk1-1	H2O	Experiment 1
72	bak1-5 bkk1-1	H2O	Experiment 1
34	bak1-5 bkk1-1	H2O	Experiment 1
89	bak1-5 bkk1-1	H2O	Experiment 1
28	bak1-5 bkk1-1	H2O	Experiment 1
55	bak1-5 bkk1-1	H2O	Experiment 1
62	bak1-5 bkk1-1	H2O	Experiment 1
40	bak1-5 bkk1-1	H2O	Experiment 1
37	bak1-5 bkk1-1	OG	Experiment 1
23	bak1-5 bkk1-1	OG	Experiment 1
36	bak1-5 bkk1-1	OG	Experiment 1
19	bak1-5 bkk1-1	OG	Experiment 1
31	bak1-5 bkk1-1	OG	Experiment 1
54	bak1-5 bkk1-1	OG	Experiment 1
25	bak1-5 bkk1-1	OG	Experiment 1
45	bak1-5 bkk1-1	OG	Experiment 1
44	bak1-5 bkk1-1	OG	Experiment 1
27	bak1-5 bkk1-1	OG	Experiment 1
116	Col-0	H2O	Experiment 2
93	Col-0	H2O	Experiment 2
141	Col-0	H2O	Experiment 2
86	Col-0	H2O	Experiment 2
118	Col-0	H2O	Experiment 2
80	Col-0	H2O	Experiment 2
90	Col-0	H2O	Experiment 2
119	Col-0	H2O	Experiment 2
125	Col-0	H2O	Experiment 2
112	Col-0	H2O	Experiment 2
70	Col-0	OG	Experiment 2
127	Col-0	OG	Experiment 2
125	Col-0	OG	Experiment 2
62	Col-0	OG	Experiment 2
70	Col-0	OG	Experiment 2
89	Col-0	OG	Experiment 2
62	Col-0	OG	Experiment 2
81	Col-0	OG	Experiment 2
36	Col-0	OG	Experiment 2
47	Col-0	OG	Experiment 2
103	bak1-5 bkk1-1	H2O	Experiment 2
90	bak1-5 bkk1-1	H2O	Experiment 2
90	bak1-5 bkk1-1	H2O	Experiment 2
38	bak1-5 bkk1-1	H2O	Experiment 2
55	bak1-5 bkk1-1	H2O	Experiment 2
67	bak1-5 bkk1-1	H2O	Experiment 2
65	bak1-5 bkk1-1	H2O	Experiment 2
66	bak1-5 bkk1-1	H2O	Experiment 2
45	bak1-5 bkk1-1	H2O	Experiment 2
101	bak1-5 bkk1-1	H2O	Experiment 2
57	bak1-5 bkk1-1	OG	Experiment 2
85	bak1-5 bkk1-1	OG	Experiment 2
48	bak1-5 bkk1-1	OG	Experiment 2
19	bak1-5 bkk1-1	OG	Experiment 2
76	bak1-5 bkk1-1	OG	Experiment 2
15	bak1-5 bkk1-1	OG	Experiment 2
57	bak1-5 bkk1-1	OG	Experiment 2
25	bak1-5 bkk1-1	OG	Experiment 2
58	bak1-5 bkk1-1	OG	Experiment 2
39	bak1-5 bkk1-1	OG	Experiment 2
65	Col-0	H2O	Experiment 3
16	Col-0	H2O	Experiment 3
104	Col-0	H2O	Experiment 3
68	Col-0	H2O	Experiment 3
52	Col-0	H2O	Experiment 3
97	Col-0	H2O	Experiment 3
78	Col-0	H2O	Experiment 3
112	Col-0	H2O	Experiment 3
97	Col-0	H2O	Experiment 3
79	Col-0	H2O	Experiment 3
44	Col-0	OG	Experiment 3
26	Col-0	OG	Experiment 3
39	Col-0	OG	Experiment 3
49	Col-0	OG	Experiment 3
64	Col-0	OG	Experiment 3
21	Col-0	OG	Experiment 3
37	Col-0	OG	Experiment 3
56	Col-0	OG	Experiment 3
28	Col-0	OG	Experiment 3
29	Col-0	OG	Experiment 3
45	bak1-5 bkk1-1	H2O	Experiment 3
40	bak1-5 bkk1-1	H2O	Experiment 3
50	bak1-5 bkk1-1	H2O	Experiment 3
44	bak1-5 bkk1-1	H2O	Experiment 3
37	bak1-5 bkk1-1	H2O	Experiment 3
53	bak1-5 bkk1-1	H2O	Experiment 3
52	bak1-5 bkk1-1	H2O	Experiment 3
65	bak1-5 bkk1-1	H2O	Experiment 3
55	bak1-5 bkk1-1	H2O	Experiment 3
85	bak1-5 bkk1-1	H2O	Experiment 3
39	bak1-5 bkk1-1	OG	Experiment 3
34	bak1-5 bkk1-1	OG	Experiment 3
43	bak1-5 bkk1-1	OG	Experiment 3
52	bak1-5 bkk1-1	OG	Experiment 3
51	bak1-5 bkk1-1	OG	Experiment 3
71	bak1-5 bkk1-1	OG	Experiment 3
65	bak1-5 bkk1-1	OG	Experiment 3
46	bak1-5 bkk1-1	OG	Experiment 3
50	bak1-5 bkk1-1	OG	Experiment 3
57	bak1-5 bkk1-1	OG	Experiment 3

## Sheet: Figure_2b
Source data for Figure 2b Aphid (Myzus persicae) single-leaf fecundity assay in Arabidopsis thaliana Col-0 WT, cpk5 cpk6, and cpk5 cpk6 cpk11 plants pre-treated with oligogalacturonides (OGs) or H2O as a control.
Aphid colony size	Genotype	Treatment	Replicate
72	Col-0	H2O	Experiment 1
86	Col-0	H2O	Experiment 1
80	Col-0	H2O	Experiment 1
106	Col-0	H2O	Experiment 1
81	Col-0	H2O	Experiment 1
115	Col-0	H2O	Experiment 1
102	Col-0	H2O	Experiment 1
73	Col-0	H2O	Experiment 1
95	Col-0	H2O	Experiment 1
125	Col-0	H2O	Experiment 1
53	Col-0	OG	Experiment 1
93	Col-0	OG	Experiment 1
58	Col-0	OG	Experiment 1
42	Col-0	OG	Experiment 1
86	Col-0	OG	Experiment 1
56	Col-0	OG	Experiment 1
48	Col-0	OG	Experiment 1
54	Col-0	OG	Experiment 1
76	Col-0	OG	Experiment 1
37	Col-0	OG	Experiment 1
110	cpk5 cpk6	H2O	Experiment 1
86	cpk5 cpk6	H2O	Experiment 1
84	cpk5 cpk6	H2O	Experiment 1
94	cpk5 cpk6	H2O	Experiment 1
100	cpk5 cpk6	H2O	Experiment 1
94	cpk5 cpk6	H2O	Experiment 1
69	cpk5 cpk6	H2O	Experiment 1
125	cpk5 cpk6	H2O	Experiment 1
105	cpk5 cpk6	H2O	Experiment 1
63	cpk5 cpk6	H2O	Experiment 1
90	cpk5 cpk6	OG	Experiment 1
138	cpk5 cpk6	OG	Experiment 1
85	cpk5 cpk6	OG	Experiment 1
80	cpk5 cpk6	OG	Experiment 1
159	cpk5 cpk6	OG	Experiment 1
69	cpk5 cpk6	OG	Experiment 1
72	cpk5 cpk6	OG	Experiment 1
75	cpk5 cpk6	OG	Experiment 1
87	cpk5 cpk6	OG	Experiment 1
68	cpk5 cpk6	OG	Experiment 1
148	cpk5 cpk6 cpk11	H2O	Experiment 1
115	cpk5 cpk6 cpk11	H2O	Experiment 1
136	cpk5 cpk6 cpk11	H2O	Experiment 1
141	cpk5 cpk6 cpk11	H2O	Experiment 1
149	cpk5 cpk6 cpk11	H2O	Experiment 1
133	cpk5 cpk6 cpk11	H2O	Experiment 1
111	cpk5 cpk6 cpk11	H2O	Experiment 1
92	cpk5 cpk6 cpk11	H2O	Experiment 1
139	cpk5 cpk6 cpk11	H2O	Experiment 1
112	cpk5 cpk6 cpk11	H2O	Experiment 1
143	cpk5 cpk6 cpk11	OG	Experiment 1
132	cpk5 cpk6 cpk11	OG	Experiment 1
153	cpk5 cpk6 cpk11	OG	Experiment 1
126	cpk5 cpk6 cpk11	OG	Experiment 1
117	cpk5 cpk6 cpk11	OG	Experiment 1
146	cpk5 cpk6 cpk11	OG	Experiment 1
142	cpk5 cpk6 cpk11	OG	Experiment 1
114	cpk5 cpk6 cpk11	OG	Experiment 1
91	cpk5 cpk6 cpk11	OG	Experiment 1
134	cpk5 cpk6 cpk11	OG	Experiment 1
109	Col-0	H2O	Experiment 2
83	Col-0	H2O	Experiment 2
72	Col-0	H2O	Experiment 2
51	Col-0	H2O	Experiment 2
94	Col-0	H2O	Experiment 2
71	Col-0	H2O	Experiment 2
68	Col-0	H2O	Experiment 2
50	Col-0	H2O	Experiment 2
104	Col-0	H2O	Experiment 2
72	Col-0	H2O	Experiment 2
48	Col-0	OG	Experiment 2
61	Col-0	OG	Experiment 2
67	Col-0	OG	Experiment 2
23	Col-0	OG	Experiment 2
62	Col-0	OG	Experiment 2
44	Col-0	OG	Experiment 2
49	Col-0	OG	Experiment 2
59	Col-0	OG	Experiment 2
14	Col-0	OG	Experiment 2
45	Col-0	OG	Experiment 2
73	cpk5 cpk6	H2O	Experiment 2
68	cpk5 cpk6	H2O	Experiment 2
59	cpk5 cpk6	H2O	Experiment 2
92	cpk5 cpk6	H2O	Experiment 2
94	cpk5 cpk6	H2O	Experiment 2
110	cpk5 cpk6	H2O	Experiment 2
45	cpk5 cpk6	H2O	Experiment 2
82	cpk5 cpk6	H2O	Experiment 2
83	cpk5 cpk6	H2O	Experiment 2
67	cpk5 cpk6	H2O	Experiment 2
33	cpk5 cpk6	OG	Experiment 2
66	cpk5 cpk6	OG	Experiment 2
146	cpk5 cpk6	OG	Experiment 2
75	cpk5 cpk6	OG	Experiment 2
86	cpk5 cpk6	OG	Experiment 2
34	cpk5 cpk6	OG	Experiment 2
106	cpk5 cpk6	OG	Experiment 2
89	cpk5 cpk6	OG	Experiment 2
78	cpk5 cpk6	OG	Experiment 2
72	cpk5 cpk6	OG	Experiment 2
101	cpk5 cpk6 cpk11	H2O	Experiment 2
86	cpk5 cpk6 cpk11	H2O	Experiment 2
106	cpk5 cpk6 cpk11	H2O	Experiment 2
96	cpk5 cpk6 cpk11	H2O	Experiment 2
104	cpk5 cpk6 cpk11	H2O	Experiment 2
108	cpk5 cpk6 cpk11	H2O	Experiment 2
89	cpk5 cpk6 cpk11	H2O	Experiment 2
103	cpk5 cpk6 cpk11	H2O	Experiment 2
135	cpk5 cpk6 cpk11	H2O	Experiment 2
137	cpk5 cpk6 cpk11	H2O	Experiment 2
88	cpk5 cpk6 cpk11	OG	Experiment 2
118	cpk5 cpk6 cpk11	OG	Experiment 2
86	cpk5 cpk6 cpk11	OG	Experiment 2
116	cpk5 cpk6 cpk11	OG	Experiment 2
136	cpk5 cpk6 cpk11	OG	Experiment 2
149	cpk5 cpk6 cpk11	OG	Experiment 2
108	cpk5 cpk6 cpk11	OG	Experiment 2
94	cpk5 cpk6 cpk11	OG	Experiment 2
89	cpk5 cpk6 cpk11	OG	Experiment 2
97	cpk5 cpk6 cpk11	OG	Experiment 2

## Sheet: Figure_2c
Source data for Figure 2c Aphid (Myzus persicae) single-leaf fecundity assay in Arabidopsis thaliana Col-0 WT, grp3, and GRP3-OE plants pre-treated with oligogalacturonides (OGs) or H2O as a control.
Aphid colony size	Genotype	Treatment	Replicate
84	Col-0	H2O	Experiment 1
130	Col-0	H2O	Experiment 1
73	Col-0	H2O	Experiment 1
110	Col-0	H2O	Experiment 1
102	Col-0	H2O	Experiment 1
95	Col-0	H2O	Experiment 1
77	Col-0	H2O	Experiment 1
71	Col-0	H2O	Experiment 1
88	Col-0	H2O	Experiment 1
67	Col-0	H2O	Experiment 1
86	Col-0	OG	Experiment 1
54	Col-0	OG	Experiment 1
70	Col-0	OG	Experiment 1
84	Col-0	OG	Experiment 1
78	Col-0	OG	Experiment 1
68	Col-0	OG	Experiment 1
30	Col-0	OG	Experiment 1
42	Col-0	OG	Experiment 1
81	Col-0	OG	Experiment 1
33	Col-0	OG	Experiment 1
77	grp3	H2O	Experiment 1
83	grp3	H2O	Experiment 1
86	grp3	H2O	Experiment 1
79	grp3	H2O	Experiment 1
38	grp3	H2O	Experiment 1
47	grp3	H2O	Experiment 1
67	grp3	H2O	Experiment 1
40	grp3	H2O	Experiment 1
48	grp3	H2O	Experiment 1
29	grp3	H2O	Experiment 1
15	grp3	OG	Experiment 1
54	grp3	OG	Experiment 1
75	grp3	OG	Experiment 1
86	grp3	OG	Experiment 1
39	grp3	OG	Experiment 1
65	grp3	OG	Experiment 1
77	grp3	OG	Experiment 1
61	grp3	OG	Experiment 1
88	grp3	OG	Experiment 1
67	grp3	OG	Experiment 1
141	GRP3-OE #16-4	H2O	Experiment 1
110	GRP3-OE #16-4	H2O	Experiment 1
131	GRP3-OE #16-4	H2O	Experiment 1
141	GRP3-OE #16-4	H2O	Experiment 1
105	GRP3-OE #16-4	H2O	Experiment 1
118	GRP3-OE #16-4	H2O	Experiment 1
110	GRP3-OE #16-4	H2O	Experiment 1
152	GRP3-OE #16-4	H2O	Experiment 1
140	GRP3-OE #16-4	H2O	Experiment 1
104	GRP3-OE #16-4	H2O	Experiment 1
100	GRP3-OE #16-4	OG	Experiment 1
89	GRP3-OE #16-4	OG	Experiment 1
71	GRP3-OE #16-4	OG	Experiment 1
64	GRP3-OE #16-4	OG	Experiment 1
70	GRP3-OE #16-4	OG	Experiment 1
94	GRP3-OE #16-4	OG	Experiment 1
92	GRP3-OE #16-4	OG	Experiment 1
83	GRP3-OE #16-4	OG	Experiment 1
120	GRP3-OE #16-4	OG	Experiment 1
112	GRP3-OE #16-4	OG	Experiment 1
116	Col-0	H2O	Experiment 2
93	Col-0	H2O	Experiment 2
141	Col-0	H2O	Experiment 2
86	Col-0	H2O	Experiment 2
118	Col-0	H2O	Experiment 2
80	Col-0	H2O	Experiment 2
90	Col-0	H2O	Experiment 2
119	Col-0	H2O	Experiment 2
125	Col-0	H2O	Experiment 2
112	Col-0	H2O	Experiment 2
63	Col-0	OG	Experiment 2
115	Col-0	OG	Experiment 2
113	Col-0	OG	Experiment 2
56	Col-0	OG	Experiment 2
63	Col-0	OG	Experiment 2
80	Col-0	OG	Experiment 2
56	Col-0	OG	Experiment 2
73	Col-0	OG	Experiment 2
41	Col-0	OG	Experiment 2
51	Col-0	OG	Experiment 2
87	grp3	H2O	Experiment 2
83	grp3	H2O	Experiment 2
50	grp3	H2O	Experiment 2
62	grp3	H2O	Experiment 2
79	grp3	H2O	Experiment 2
86	grp3	H2O	Experiment 2
78	grp3	H2O	Experiment 2
95	grp3	H2O	Experiment 2
48	grp3	H2O	Experiment 2
48	grp3	H2O	Experiment 2
63	grp3	OG	Experiment 2
99	grp3	OG	Experiment 2
87	grp3	OG	Experiment 2
63	grp3	OG	Experiment 2
61	grp3	OG	Experiment 2
80	grp3	OG	Experiment 2
15	grp3	OG	Experiment 2
50	grp3	OG	Experiment 2
52	grp3	OG	Experiment 2
67	grp3	OG	Experiment 2
229	GRP3-OE #16-4	H2O	Experiment 2
214	GRP3-OE #16-4	H2O	Experiment 2
163	GRP3-OE #16-4	H2O	Experiment 2
160	GRP3-OE #16-4	H2O	Experiment 2
133	GRP3-OE #16-4	H2O	Experiment 2
118	GRP3-OE #16-4	H2O	Experiment 2
104	GRP3-OE #16-4	H2O	Experiment 2
99	GRP3-OE #16-4	H2O	Experiment 2
187	GRP3-OE #16-4	H2O	Experiment 2
139	GRP3-OE #16-4	H2O	Experiment 2
121	GRP3-OE #16-4	OG	Experiment 2
87	GRP3-OE #16-4	OG	Experiment 2
95	GRP3-OE #16-4	OG	Experiment 2
90	GRP3-OE #16-4	OG	Experiment 2
80	GRP3-OE #16-4	OG	Experiment 2
121	GRP3-OE #16-4	OG	Experiment 2
123	GRP3-OE #16-4	OG	Experiment 2
80	GRP3-OE #16-4	OG	Experiment 2
153	GRP3-OE #16-4	OG	Experiment 2
104	GRP3-OE #16-4	OG	Experiment 2

## Sheet: Figure_3c
Source data for Figure 3c Total content of oligogalacturonides (OGs) with degree of polymerisation (DP) 6-15 in control samples and aphid (Myzus persicae)-infested Arabidopsis thaliana leaves for 6 h.
OG DP6-15 (normalised peak area)	Time (h)	Treatment	Replicate
29.3004	6	No cage	Experiment 1
29.3093	6	No cage	Experiment 1
30.0679	6	No cage	Experiment 1
29.2967	6	Empty cage	Experiment 1
29.3157	6	Empty cage	Experiment 1
28.9639	6	Empty cage	Experiment 1
27.1133	6	Aphids	Experiment 1
27.5817	6	Aphids	Experiment 1
27.4681	6	Aphids	Experiment 1
28.7683	6	Empty cage	Experiment 2
30.7023	6	Empty cage	Experiment 2
31.1368	6	Empty cage	Experiment 2
28.3683	6	Aphids	Experiment 2
28.5907	6	Aphids	Experiment 2
27.9858	6	Aphids	Experiment 2

## Sheet: Figure_3d
Source data for Figure 3d Total content of oligogalacturonides (OGs) with degree of polymerisation (DP) 6-15 in control samples and aphid (Myzus persicae)-infested Arabidopsis thaliana leaves for 7 and 9 d.
OG DP6-15 (normalised peak area)	Time (d)	Treatment	Replicate
36.2403	7	Empty cage	Experiment 1
34.3037	7	Empty cage	Experiment 1
35.8948	7	Empty cage	Experiment 1
33.1979	7	Aphids	Experiment 1
32.5816	7	Aphids	Experiment 1
32.4345	7	Aphids	Experiment 1
41.566	9	Empty cage	Experiment 1
41.4218	9	Empty cage	Experiment 1
39.9511	9	Empty cage	Experiment 1
33.295	9	Aphids	Experiment 1
35.1869	9	Aphids	Experiment 1
34.2371	9	Aphids	Experiment 1
26.8922	7	Empty cage	Experiment 2
27.1218	7	Empty cage	Experiment 2
27.1222	7	Empty cage	Experiment 2
25.9172	7	Aphids	Experiment 2
26.0566	7	Aphids	Experiment 2
25.482	7	Aphids	Experiment 2
27.9378	9	Empty cage	Experiment 2
27.9378	9	Empty cage	Experiment 2
27.3737	9	Empty cage	Experiment 2
25.9879	9	Aphids	Experiment 2
26.8199	9	Aphids	Experiment 2
26.1493	9	Aphids	Experiment 2

## Sheet: Figure_4a
Source data for Figure 4a Reactive oxygen species (ROS) production measured over a period of 30 min after H2O and oligogalacturonides (OGs) treatment in Arabidopsis thaliana leaf discs from Col-0 WT and Mp10 lines (#7-5 and #9-5) pretreated with dexamethasone (DEX).
Photon count (x 10)	SE	Time (min)	Genotype	Treatment
1.1875	0.107189	0	Col-0	H2O
0.55	0.068313	0.5	Col-0	H2O
0.3625	0.0561805	1	Col-0	H2O
0.21875	0.0367636	1.5	Col-0	H2O
0.2875	0.0576447	2	Col-0	H2O
0.19375	0.0392309	2.5	Col-0	H2O
0.10625	0.0265656	3	Col-0	H2O
0.10625	0.0249479	3.5	Col-0	H2O
0.13125	0.0361925	4	Col-0	H2O
0.10625	0.0370459	4.5	Col-0	H2O
0.16875	0.0405368	5	Col-0	H2O
0.11875	0.0331898	5.5	Col-0	H2O
0.10625	0.0309149	6	Col-0	H2O
0.15	0.0365148	6.5	Col-0	H2O
0.0875	0.0363719	7	Col-0	H2O
0.08125	0.01875	7.5	Col-0	H2O
0.1875	0.0583631	8	Col-0	H2O
0.06875	0.0176039	8.5	Col-0	H2O
0.1375	0.0385951	9	Col-0	H2O
0.11875	0.0245268	9.5	Col-0	H2O
0.0625	0.0239357	10	Col-0	H2O
0.1125	0.0340037	10.5	Col-0	H2O
0.08125	0.0356122	11	Col-0	H2O
0.06875	0.0218303	11.5	Col-0	H2O
0.1375	0.0363719	12	Col-0	H2O
0.09375	0.0232177	12.5	Col-0	H2O
0.125	0.037081	13	Col-0	H2O
0.15	0.0591608	13.5	Col-0	H2O
0.14375	0.0302335	14	Col-0	H2O
0.09375	0.0335022	14.5	Col-0	H2O
0.11875	0.0430298	15	Col-0	H2O
0.15625	0.0407929	15.5	Col-0	H2O
0.1	0.0288675	16	Col-0	H2O
0.13125	0.0603592	16.5	Col-0	H2O
0.1375	0.0569173	17	Col-0	H2O
0.16875	0.0705448	17.5	Col-0	H2O
0.16875	0.0745647	18	Col-0	H2O
0.15	0.0570088	18.5	Col-0	H2O
0.1875	0.0779289	19	Col-0	H2O
0.1875	0.0676233	19.5	Col-0	H2O
0.175	0.078793	20	Col-0	H2O
0.15625	0.0664384	20.5	Col-0	H2O
0.1625	0.0841006	21	Col-0	H2O
0.16875	0.0522165	21.5	Col-0	H2O
0.15	0.0570088	22	Col-0	H2O
0.13125	0.0394955	22.5	Col-0	H2O
0.15	0.073598	23	Col-0	H2O
0.15	0.0730297	23.5	Col-0	H2O
0.16875	0.0669071	24	Col-0	H2O
0.1125	0.0417083	24.5	Col-0	H2O
0.1	0.0302765	25	Col-0	H2O
0.1125	0.0546771	25.5	Col-0	H2O
0.1	0.0288675	26	Col-0	H2O
0.15	0.0584523	26.5	Col-0	H2O
0.1375	0.0554339	27	Col-0	H2O
0.14375	0.0482776	27.5	Col-0	H2O
0.11875	0.0430298	28	Col-0	H2O
0.15	0.0562731	28.5	Col-0	H2O
0.10625	0.0487072	29	Col-0	H2O
0.075	0.0281366	29.5	Col-0	H2O
0.175	0.0359398	30	Col-0	H2O
1.19375	0.185173	0	Mp10 #7-5	H2O
0.79375	0.170653	0.5	Mp10 #7-5	H2O
0.5625	0.129382	1	Mp10 #7-5	H2O
0.61875	0.0979876	1.5	Mp10 #7-5	H2O
0.35	0.0769199	2	Mp10 #7-5	H2O
0.4125	0.107189	2.5	Mp10 #7-5	H2O
0.31875	0.0827742	3	Mp10 #7-5	H2O
0.23125	0.06306	3.5	Mp10 #7-5	H2O
0.3125	0.0779289	4	Mp10 #7-5	H2O
0.2125	0.0611521	4.5	Mp10 #7-5	H2O
0.2375	0.0515388	5	Mp10 #7-5	H2O
0.20625	0.0413005	5.5	Mp10 #7-5	H2O
0.14375	0.0353185	6	Mp10 #7-5	H2O
0.18125	0.0410475	6.5	Mp10 #7-5	H2O
0.15	0.0524404	7	Mp10 #7-5	H2O
0.1375	0.0286865	7.5	Mp10 #7-5	H2O
0.15	0.0365148	8	Mp10 #7-5	H2O
0.2	0.0474342	8.5	Mp10 #7-5	H2O
0.13125	0.0269548	9	Mp10 #7-5	H2O
0.2	0.0447214	9.5	Mp10 #7-5	H2O
0.16875	0.0361925	10	Mp10 #7-5	H2O
0.1875	0.0507239	10.5	Mp10 #7-5	H2O
0.1875	0.0546771	11	Mp10 #7-5	H2O
0.1625	0.0426956	11.5	Mp10 #7-5	H2O
0.2	0.0483046	12	Mp10 #7-5	H2O
0.15	0.05	12.5	Mp10 #7-5	H2O
0.175	0.0635741	13	Mp10 #7-5	H2O
0.175	0.0478714	13.5	Mp10 #7-5	H2O
0.1625	0.0729583	14	Mp10 #7-5	H2O
0.19375	0.0551277	14.5	Mp10 #7-5	H2O
0.2125	0.0515388	15	Mp10 #7-5	H2O
0.13125	0.0435113	15.5	Mp10 #7-5	H2O
0.175	0.0442531	16	Mp10 #7-5	H2O
0.075	0.0193649	16.5	Mp10 #7-5	H2O
0.21875	0.0564349	17	Mp10 #7-5	H2O
0.1375	0.0436606	17.5	Mp10 #7-5	H2O
0.14375	0.0353185	18	Mp10 #7-5	H2O
0.175	0.030957	18.5	Mp10 #7-5	H2O
0.275	0.0648717	19	Mp10 #7-5	H2O
0.1875	0.0406971	19.5	Mp10 #7-5	H2O
0.19375	0.0528116	20	Mp10 #7-5	H2O
0.2875	0.072385	20.5	Mp10 #7-5	H2O
0.1375	0.0481966	21	Mp10 #7-5	H2O
0.25625	0.0524156	21.5	Mp10 #7-5	H2O
0.14375	0.0407929	22	Mp10 #7-5	H2O
0.18125	0.0420503	22.5	Mp10 #7-5	H2O
0.1625	0.0464354	23	Mp10 #7-5	H2O
0.14375	0.0547485	23.5	Mp10 #7-5	H2O
0.2375	0.0597739	24	Mp10 #7-5	H2O
0.18125	0.03788	24.5	Mp10 #7-5	H2O
0.19375	0.0635536	25	Mp10 #7-5	H2O
0.2375	0.052341	25.5	Mp10 #7-5	H2O
0.1625	0.0490535	26	Mp10 #7-5	H2O
0.1375	0.03966	26.5	Mp10 #7-5	H2O
0.2125	0.0436606	27	Mp10 #7-5	H2O
0.10625	0.0335022	27.5	Mp10 #7-5	H2O
0.13125	0.037326	28	Mp10 #7-5	H2O
0.19375	0.0528116	28.5	Mp10 #7-5	H2O
0.18125	0.062061	29	Mp10 #7-5	H2O
0.175	0.0648717	29.5	Mp10 #7-5	H2O
0.15	0.05	30	Mp10 #7-5	H2O
1.175	0.11565	0	Mp10 #9-5	H2O
0.45	0.0540062	0.5	Mp10 #9-5	H2O
0.3375	0.0583631	1	Mp10 #9-5	H2O
0.29375	0.0520166	1.5	Mp10 #9-5	H2O
0.25	0.0483046	2	Mp10 #9-5	H2O
0.175	0.0559017	2.5	Mp10 #9-5	H2O
0.125	0.037081	3	Mp10 #9-5	H2O
0.13125	0.0444585	3.5	Mp10 #9-5	H2O
0.1625	0.0611521	4	Mp10 #9-5	H2O
0.125	0.0469929	4.5	Mp10 #9-5	H2O
0.15	0.0408248	5	Mp10 #9-5	H2O
0.1	0.0365148	5.5	Mp10 #9-5	H2O
0.2	0.0465475	6	Mp10 #9-5	H2O
0.1125	0.0426956	6.5	Mp10 #9-5	H2O
0.1125	0.0436606	7	Mp10 #9-5	H2O
0.16875	0.0444585	7.5	Mp10 #9-5	H2O
0.1125	0.0490535	8	Mp10 #9-5	H2O
0.175	0.0744424	8.5	Mp10 #9-5	H2O
0.09375	0.0232177	9	Mp10 #9-5	H2O
0.05625	0.0157288	9.5	Mp10 #9-5	H2O
0.10625	0.0232177	10	Mp10 #9-5	H2O
0.09375	0.0335022	10.5	Mp10 #9-5	H2O
0.175	0.025	11	Mp10 #9-5	H2O
0.1125	0.0498957	11.5	Mp10 #9-5	H2O
0.125	0.041332	12	Mp10 #9-5	H2O
0.1	0.0428174	12.5	Mp10 #9-5	H2O
0.14375	0.0508009	13	Mp10 #9-5	H2O
0.225	0.0673919	13.5	Mp10 #9-5	H2O
0.1125	0.0314576	14	Mp10 #9-5	H2O
0.18125	0.051816	14.5	Mp10 #9-5	H2O
0.18125	0.0640434	15	Mp10 #9-5	H2O
0.225	0.0580948	15.5	Mp10 #9-5	H2O
0.1625	0.0498957	16	Mp10 #9-5	H2O
0.16875	0.0497651	16.5	Mp10 #9-5	H2O
0.14375	0.0446922	17	Mp10 #9-5	H2O
0.13125	0.0405368	17.5	Mp10 #9-5	H2O
0.1625	0.0845946	18	Mp10 #9-5	H2O
0.11875	0.0430298	18.5	Mp10 #9-5	H2O
0.1625	0.0554339	19	Mp10 #9-5	H2O
0.09375	0.038154	19.5	Mp10 #9-5	H2O
0.175	0.0433013	20	Mp10 #9-5	H2O
0.14375	0.0577125	20.5	Mp10 #9-5	H2O
0.14375	0.0407929	21	Mp10 #9-5	H2O
0.15625	0.0618929	21.5	Mp10 #9-5	H2O
0.18125	0.060013	22	Mp10 #9-5	H2O
0.125	0.0347611	22.5	Mp10 #9-5	H2O
0.11875	0.0319097	23	Mp10 #9-5	H2O
0.13125	0.032556	23.5	Mp10 #9-5	H2O
0.1125	0.0417083	24	Mp10 #9-5	H2O
0.18125	0.0458428	24.5	Mp10 #9-5	H2O
0.1875	0.0631631	25	Mp10 #9-5	H2O
0.08125	0.03788	25.5	Mp10 #9-5	H2O
0.15	0.0491596	26	Mp10 #9-5	H2O
0.15	0.05	26.5	Mp10 #9-5	H2O
0.16875	0.0662814	27	Mp10 #9-5	H2O
0.09375	0.0280903	27.5	Mp10 #9-5	H2O
0.09375	0.0309149	28	Mp10 #9-5	H2O
0.125	0.0381881	28.5	Mp10 #9-5	H2O
0.1625	0.0406971	29	Mp10 #9-5	H2O
0.13125	0.0530085	29.5	Mp10 #9-5	H2O
0.10625	0.0280903	30	Mp10 #9-5	H2O
2.86875	1.45035	0	Col-0	OG
3.95312	0.310501	0.5	Col-0	OG
5.4625	0.483305	1	Col-0	OG
8.39687	1.07006	1.5	Col-0	OG
9.85	1.18535	2	Col-0	OG
11.9062	1.50792	2.5	Col-0	OG
13.9688	1.87042	3	Col-0	OG
15.8187	2.10665	3.5	Col-0	OG
17.0781	2.27301	4	Col-0	OG
18.3406	2.24275	4.5	Col-0	OG
18.8719	2.30688	5	Col-0	OG
19.6438	2.34328	5.5	Col-0	OG
20.5688	2.34422	6	Col-0	OG
21.1031	2.34423	6.5	Col-0	OG
21.4312	2.2933	7	Col-0	OG
21.675	2.54286	7.5	Col-0	OG
21.9875	2.66344	8	Col-0	OG
21.0938	2.63818	8.5	Col-0	OG
20.8438	2.52134	9	Col-0	OG
19.7156	2.39334	9.5	Col-0	OG
18.6562	2.20579	10	Col-0	OG
17.7812	2.16369	10.5	Col-0	OG
16.7031	2.03714	11	Col-0	OG
16.6531	2.01531	11.5	Col-0	OG
15.3781	1.93944	12	Col-0	OG
14.4688	1.80075	12.5	Col-0	OG
13.575	1.6944	13	Col-0	OG
12.9	1.58185	13.5	Col-0	OG
11.9094	1.50163	14	Col-0	OG
10.7	1.35641	14.5	Col-0	OG
10.6937	1.45783	15	Col-0	OG
9.62813	1.22685	15.5	Col-0	OG
8.98438	1.15831	16	Col-0	OG
8.93125	1.06745	16.5	Col-0	OG
7.9875	0.942882	17	Col-0	OG
7.86875	0.941135	17.5	Col-0	OG
7.03437	0.935399	18	Col-0	OG
6.6875	0.866476	18.5	Col-0	OG
6.65313	0.847042	19	Col-0	OG
6.09375	0.763375	19.5	Col-0	OG
5.92812	0.796948	20	Col-0	OG
5.49688	0.67426	20.5	Col-0	OG
5.22187	0.734267	21	Col-0	OG
4.98125	0.627132	21.5	Col-0	OG
4.67812	0.564343	22	Col-0	OG
4.53437	0.550927	22.5	Col-0	OG
4.17812	0.515285	23	Col-0	OG
4.16875	0.504525	23.5	Col-0	OG
4.00312	0.509417	24	Col-0	OG
3.65937	0.431423	24.5	Col-0	OG
3.5375	0.47861	25	Col-0	OG
3.70625	0.458784	25.5	Col-0	OG
3.57187	0.435733	26	Col-0	OG
3.4	0.461305	26.5	Col-0	OG
3.51562	0.47411	27	Col-0	OG
3.1875	0.437362	27.5	Col-0	OG
3.1375	0.450778	28	Col-0	OG
3.15313	0.434337	28.5	Col-0	OG
3.04375	0.416783	29	Col-0	OG
3.11563	0.425003	29.5	Col-0	OG
3.14688	0.426917	30	Col-0	OG
2.67813	0.246661	0	Mp10 #7-5	OG
3.04688	0.359967	0.5	Mp10 #7-5	OG
3.55625	0.505652	1	Mp10 #7-5	OG
4.03125	0.607554	1.5	Mp10 #7-5	OG
4.61562	0.712816	2	Mp10 #7-5	OG
4.8375	0.691083	2.5	Mp10 #7-5	OG
4.88125	0.569335	3	Mp10 #7-5	OG
4.6875	0.590461	3.5	Mp10 #7-5	OG
4.68438	0.573984	4	Mp10 #7-5	OG
4.9625	0.580283	4.5	Mp10 #7-5	OG
4.69375	0.569733	5	Mp10 #7-5	OG
4.70625	0.483768	5.5	Mp10 #7-5	OG
4.45	0.502293	6	Mp10 #7-5	OG
4.475	0.504256	6.5	Mp10 #7-5	OG
4.49688	0.497443	7	Mp10 #7-5	OG
4.26562	0.493171	7.5	Mp10 #7-5	OG
4.05312	0.457024	8	Mp10 #7-5	OG
4.0125	0.455228	8.5	Mp10 #7-5	OG
3.60938	0.444214	9	Mp10 #7-5	OG
3.55313	0.419052	9.5	Mp10 #7-5	OG
3.41875	0.366859	10	Mp10 #7-5	OG
3.12188	0.40862	10.5	Mp10 #7-5	OG
3.06562	0.375983	11	Mp10 #7-5	OG
2.75937	0.35842	11.5	Mp10 #7-5	OG
2.675	0.345886	12	Mp10 #7-5	OG
2.57812	0.310071	12.5	Mp10 #7-5	OG
2.50625	0.330443	13	Mp10 #7-5	OG
2.3	0.307566	13.5	Mp10 #7-5	OG
2.33125	0.294829	14	Mp10 #7-5	OG
2.13437	0.290842	14.5	Mp10 #7-5	OG
2.2375	0.266426	15	Mp10 #7-5	OG
2.05313	0.256566	15.5	Mp10 #7-5	OG
1.98125	0.250058	16	Mp10 #7-5	OG
1.96875	0.258853	16.5	Mp10 #7-5	OG
1.79688	0.241488	17	Mp10 #7-5	OG
1.56563	0.226234	17.5	Mp10 #7-5	OG
1.60938	0.237908	18	Mp10 #7-5	OG
1.50625	0.215617	18.5	Mp10 #7-5	OG
1.50313	0.203819	19	Mp10 #7-5	OG
1.45312	0.212606	19.5	Mp10 #7-5	OG
1.4375	0.221785	20	Mp10 #7-5	OG
1.3375	0.191068	20.5	Mp10 #7-5	OG
1.3	0.214024	21	Mp10 #7-5	OG
1.17188	0.17599	21.5	Mp10 #7-5	OG
1.0625	0.149039	22	Mp10 #7-5	OG
1.14062	0.181273	22.5	Mp10 #7-5	OG
1.11563	0.169802	23	Mp10 #7-5	OG
1.15	0.171861	23.5	Mp10 #7-5	OG
1.01562	0.172278	24	Mp10 #7-5	OG
0.865625	0.154412	24.5	Mp10 #7-5	OG
0.940625	0.193954	25	Mp10 #7-5	OG
1.06875	0.173869	25.5	Mp10 #7-5	OG
1.04062	0.20443	26	Mp10 #7-5	OG
0.8125	0.149714	26.5	Mp10 #7-5	OG
0.896875	0.147799	27	Mp10 #7-5	OG
1.0375	0.169781	27.5	Mp10 #7-5	OG
0.790625	0.145175	28	Mp10 #7-5	OG
0.884375	0.183003	28.5	Mp10 #7-5	OG
0.934375	0.195442	29	Mp10 #7-5	OG
0.8125	0.173481	29.5	Mp10 #7-5	OG
0.828125	0.168079	30	Mp10 #7-5	OG
2.65313	0.29594	0	Mp10 #9-5	OG
3.2375	0.370259	0.5	Mp10 #9-5	OG
4	0.433408	1	Mp10 #9-5	OG
4.29375	0.436489	1.5	Mp10 #9-5	OG
4.79688	0.522623	2	Mp10 #9-5	OG
4.99375	0.584579	2.5	Mp10 #9-5	OG
5.50625	0.594785	3	Mp10 #9-5	OG
5.91563	0.647796	3.5	Mp10 #9-5	OG
6.07188	0.601732	4	Mp10 #9-5	OG
6.28437	0.652602	4.5	Mp10 #9-5	OG
5.73438	0.595169	5	Mp10 #9-5	OG
5.86562	0.597367	5.5	Mp10 #9-5	OG
6.3625	0.653029	6	Mp10 #9-5	OG
5.98438	0.598623	6.5	Mp10 #9-5	OG
5.86562	0.630678	7	Mp10 #9-5	OG
6.04063	0.646655	7.5	Mp10 #9-5	OG
5.68438	0.637189	8	Mp10 #9-5	OG
5.68125	0.636213	8.5	Mp10 #9-5	OG
5.59063	0.625667	9	Mp10 #9-5	OG
5.12188	0.560795	9.5	Mp10 #9-5	OG
4.9875	0.602745	10	Mp10 #9-5	OG
4.7875	0.533226	10.5	Mp10 #9-5	OG
4.61875	0.552987	11	Mp10 #9-5	OG
4.29688	0.430338	11.5	Mp10 #9-5	OG
4.20625	0.450178	12	Mp10 #9-5	OG
3.86563	0.386533	12.5	Mp10 #9-5	OG
3.87812	0.409507	13	Mp10 #9-5	OG
3.5375	0.401101	13.5	Mp10 #9-5	OG
3.61563	0.391392	14	Mp10 #9-5	OG
3.34687	0.388364	14.5	Mp10 #9-5	OG
3.23438	0.440665	15	Mp10 #9-5	OG
3.275	0.376583	15.5	Mp10 #9-5	OG
2.92188	0.314108	16	Mp10 #9-5	OG
2.80313	0.336685	16.5	Mp10 #9-5	OG
2.49688	0.278984	17	Mp10 #9-5	OG
2.53437	0.285489	17.5	Mp10 #9-5	OG
2.70625	0.357408	18	Mp10 #9-5	OG
2.3875	0.293949	18.5	Mp10 #9-5	OG
2.63125	0.296159	19	Mp10 #9-5	OG
2.38125	0.275199	19.5	Mp10 #9-5	OG
2.26562	0.279675	20	Mp10 #9-5	OG
2.5	0.324161	20.5	Mp10 #9-5	OG
2.25625	0.294024	21	Mp10 #9-5	OG
2.27813	0.291919	21.5	Mp10 #9-5	OG
2.1125	0.251357	22	Mp10 #9-5	OG
2.09375	0.311666	22.5	Mp10 #9-5	OG
2.01562	0.279945	23	Mp10 #9-5	OG
1.70625	0.267717	23.5	Mp10 #9-5	OG
1.7375	0.245801	24	Mp10 #9-5	OG
1.61875	0.235055	24.5	Mp10 #9-5	OG
1.60625	0.199138	25	Mp10 #9-5	OG
1.54688	0.189544	25.5	Mp10 #9-5	OG
1.34375	0.210363	26	Mp10 #9-5	OG
1.5125	0.246784	26.5	Mp10 #9-5	OG
1.28438	0.209748	27	Mp10 #9-5	OG
1.24375	0.195305	27.5	Mp10 #9-5	OG
1.39062	0.195378	28	Mp10 #9-5	OG
1.4	0.237553	28.5	Mp10 #9-5	OG
1.29062	0.205928	29	Mp10 #9-5	OG
1.1375	0.190857	29.5	Mp10 #9-5	OG
1.15312	0.179436	30	Mp10 #9-5	OG

## Sheet: Figure_4b
Source data for Figure 4b Total reactive oxygen species (ROS) production measured over a period of 30 min after H2O and oligogalacturonides (OGs) treatment in Arabidopsis thaliana leaf discs from Col-0 WT and Mp10 lines (#7-5 and #9-5) pretreated with dexamethasone (DEX).
Photon count (x 1000)	Genotype	Treatment	Replicate
0.06	Col-0	H2O	Experiment 1
0.099	Col-0	H2O	Experiment 1
0.116	Col-0	H2O	Experiment 1
0.118	Col-0	H2O	Experiment 1
0.316	Col-0	H2O	Experiment 1
0.211	Col-0	H2O	Experiment 1
0.1	Col-0	H2O	Experiment 1
0.091	Col-0	H2O	Experiment 1
0.055	Col-0	H2O	Experiment 2
0.045	Col-0	H2O	Experiment 2
0.05	Col-0	H2O	Experiment 2
0.057	Col-0	H2O	Experiment 2
0.042	Col-0	H2O	Experiment 2
0.059	Col-0	H2O	Experiment 2
0.067	Col-0	H2O	Experiment 2
0.105	Col-0	H2O	Experiment 2
0.118	Mp10 #7-5	H2O	Experiment 1
0.162	Mp10 #7-5	H2O	Experiment 1
0.199	Mp10 #7-5	H2O	Experiment 1
0.13	Mp10 #7-5	H2O	Experiment 1
0.256	Mp10 #7-5	H2O	Experiment 1
0.107	Mp10 #7-5	H2O	Experiment 1
0.273	Mp10 #7-5	H2O	Experiment 1
0.309	Mp10 #7-5	H2O	Experiment 1
0.133	Mp10 #7-5	H2O	Experiment 2
0.061	Mp10 #7-5	H2O	Experiment 2
0.038	Mp10 #7-5	H2O	Experiment 2
0.05	Mp10 #7-5	H2O	Experiment 2
0.055	Mp10 #7-5	H2O	Experiment 2
0.06	Mp10 #7-5	H2O	Experiment 2
0.064	Mp10 #7-5	H2O	Experiment 2
0.232	Mp10 #7-5	H2O	Experiment 2
0.067	Mp10 #9-5	H2O	Experiment 1
0.127	Mp10 #9-5	H2O	Experiment 1
0.073	Mp10 #9-5	H2O	Experiment 1
0.077	Mp10 #9-5	H2O	Experiment 1
0.066	Mp10 #9-5	H2O	Experiment 1
0.277	Mp10 #9-5	H2O	Experiment 1
0.314	Mp10 #9-5	H2O	Experiment 1
0.081	Mp10 #9-5	H2O	Experiment 1
0.123	Mp10 #9-5	H2O	Experiment 2
0.104	Mp10 #9-5	H2O	Experiment 2
0.056	Mp10 #9-5	H2O	Experiment 2
0.051	Mp10 #9-5	H2O	Experiment 2
0.056	Mp10 #9-5	H2O	Experiment 2
0.061	Mp10 #9-5	H2O	Experiment 2
0.119	Mp10 #9-5	H2O	Experiment 2
0.065	Mp10 #9-5	H2O	Experiment 2
5.684	Col-0	OG	Experiment 1
7.479	Col-0	OG	Experiment 1
11.498	Col-0	OG	Experiment 1
6.234	Col-0	OG	Experiment 1
7.635	Col-0	OG	Experiment 1
9.486	Col-0	OG	Experiment 1
11.448	Col-0	OG	Experiment 1
8.408	Col-0	OG	Experiment 1
4.974	Col-0	OG	Experiment 1
6.66	Col-0	OG	Experiment 1
2.068	Col-0	OG	Experiment 1
2.379	Col-0	OG	Experiment 1
1.633	Col-0	OG	Experiment 1
4.77	Col-0	OG	Experiment 1
2.066	Col-0	OG	Experiment 1
9.177	Col-0	OG	Experiment 1
11.187	Col-0	OG	Experiment 2
4.585	Col-0	OG	Experiment 2
7.289	Col-0	OG	Experiment 2
3.524	Col-0	OG	Experiment 2
7.225	Col-0	OG	Experiment 2
3.684	Col-0	OG	Experiment 2
11.895	Col-0	OG	Experiment 2
4.644	Col-0	OG	Experiment 2
2.498	Col-0	OG	Experiment 2
14.278	Col-0	OG	Experiment 2
10.869	Col-0	OG	Experiment 2
5.894	Col-0	OG	Experiment 2
3.357	Col-0	OG	Experiment 2
2.474	Col-0	OG	Experiment 2
2.04	Col-0	OG	Experiment 2
3.672	Col-0	OG	Experiment 2
2.886	Mp10 #7-5	OG	Experiment 1
0.659	Mp10 #7-5	OG	Experiment 1
2.152	Mp10 #7-5	OG	Experiment 1
1.982	Mp10 #7-5	OG	Experiment 1
0.84	Mp10 #7-5	OG	Experiment 1
2.424	Mp10 #7-5	OG	Experiment 1
0.256	Mp10 #7-5	OG	Experiment 1
2.104	Mp10 #7-5	OG	Experiment 1
1.784	Mp10 #7-5	OG	Experiment 1
0.633	Mp10 #7-5	OG	Experiment 1
0.298	Mp10 #7-5	OG	Experiment 1
0.87	Mp10 #7-5	OG	Experiment 1
1.92	Mp10 #7-5	OG	Experiment 1
2.138	Mp10 #7-5	OG	Experiment 1
2.324	Mp10 #7-5	OG	Experiment 1
2.086	Mp10 #7-5	OG	Experiment 1
1.153	Mp10 #7-5	OG	Experiment 2
0.559	Mp10 #7-5	OG	Experiment 2
0.464	Mp10 #7-5	OG	Experiment 2
1.663	Mp10 #7-5	OG	Experiment 2
0.654	Mp10 #7-5	OG	Experiment 2
0.996	Mp10 #7-5	OG	Experiment 2
1.891	Mp10 #7-5	OG	Experiment 2
1.656	Mp10 #7-5	OG	Experiment 2
0.765	Mp10 #7-5	OG	Experiment 2
2.435	Mp10 #7-5	OG	Experiment 2
2.38	Mp10 #7-5	OG	Experiment 2
2.335	Mp10 #7-5	OG	Experiment 2
1.121	Mp10 #7-5	OG	Experiment 2
1.665	Mp10 #7-5	OG	Experiment 2
2.54	Mp10 #7-5	OG	Experiment 2
0.529	Mp10 #7-5	OG	Experiment 2
0.921	Mp10 #9-5	OG	Experiment 1
3.322	Mp10 #9-5	OG	Experiment 1
2.147	Mp10 #9-5	OG	Experiment 1
4.942	Mp10 #9-5	OG	Experiment 1
0.667	Mp10 #9-5	OG	Experiment 1
1.389	Mp10 #9-5	OG	Experiment 1
1.752	Mp10 #9-5	OG	Experiment 1
2.007	Mp10 #9-5	OG	Experiment 1
1.666	Mp10 #9-5	OG	Experiment 1
1.18	Mp10 #9-5	OG	Experiment 1
1.155	Mp10 #9-5	OG	Experiment 1
2.747	Mp10 #9-5	OG	Experiment 1
2.156	Mp10 #9-5	OG	Experiment 1
2.57	Mp10 #9-5	OG	Experiment 1
3.22	Mp10 #9-5	OG	Experiment 1
4.123	Mp10 #9-5	OG	Experiment 1
1.018	Mp10 #9-5	OG	Experiment 2
0.579	Mp10 #9-5	OG	Experiment 2
1.745	Mp10 #9-5	OG	Experiment 2
2.763	Mp10 #9-5	OG	Experiment 2
2.155	Mp10 #9-5	OG	Experiment 2
2.118	Mp10 #9-5	OG	Experiment 2
3.579	Mp10 #9-5	OG	Experiment 2
2.236	Mp10 #9-5	OG	Experiment 2
3.771	Mp10 #9-5	OG	Experiment 2
2.805	Mp10 #9-5	OG	Experiment 2
2.671	Mp10 #9-5	OG	Experiment 2
1.031	Mp10 #9-5	OG	Experiment 2
1.312	Mp10 #9-5	OG	Experiment 2
1.919	Mp10 #9-5	OG	Experiment 2
0.687	Mp10 #9-5	OG	Experiment 2
0.748	Mp10 #9-5	OG	Experiment 2

[truncated: 29 more sheets: Figure_4c, Figure_4d, Figure_5a, Figure_5c, Figure_5d, Figure_6, Figure_7a, Figure_7c, Figure_7e, Figure_S2a, Figure_S2b, Figure_S3a, Figure_S3c, Figure_S3e, Figure_S5a, Figure_S5b, Figure_S6a, Figure_S6b, Figure_S6c, Figure_S7a …]
